# Supplementary material for: Eco-Friendly Synthesis of PEtOz-PA: A Promising Polymer for the Formulation of Curcumin-Loaded Micelles
Source: Molecules. 2022 Jun 12;27(12):3788. doi: 10.3390/molecules27123788 (PMC9231041; doi:10.3390/molecules27123788)
Supplement: Supplementary file 1 [file molecules-27-03788-s001.zip]

Archive with 1 entries (1 files):
- molecules-1763705-supplementary.pdf
